# Supplementary material for: Psychometric Validation of the German Translation of the Quality of Life Questionnaire-Bronchiectasis (QOL-B)—Data from the German Bronchiectasis Registry PROGNOSIS
Source: J Clin Med. 2022 Jan 15;11(2):441. doi: 10.3390/jcm11020441 (PMC8781204; doi:10.3390/jcm11020441)
Supplement: Supplementary file 1 [file jcm-11-00441-s001.zip]

Archive with 2 entries (2 files):
- Quellhorst_JCM_Supplementary_file_S1_05-Dec-2021.pdf
- Quellhorst_JCM_Supplementary_material_S2_05-Dec-2021.pdf
